# Supplementary material for: Heterologous expression of genes from a cyanobacterial endosymbiont highlights substrate exchanges with its diatom host
Source: PNAS Nexus. 2023 Jun 27;2(6):pgad194. doi: 10.1093/pnasnexus/pgad194 (PMC10299089; doi:10.1093/pnasnexus/pgad194)
Supplement: pgad194_Supplementary_Data [file pgad194_supplementary_data.zip]

Archive with 3 entries (3 files):
- PNASNEXUS-PNASNEXUS-2023-00139R-s03.pdf
- PNASNEXUS-PNASNEXUS-2023-00139R-s01.pdf
- PNASNEXUS-PNASNEXUS-2023-00139R-s02.pdf
